# Supplementary material for: Designing and Synthesis of New Isatin Derivatives as Potential CDK2 Inhibitors
Source: Int J Mol Sci. 2022 Jul 21;23(14):8046. doi: 10.3390/ijms23148046 (PMC9316372; doi:10.3390/ijms23148046)
Supplement: Supplementary file 1 [file ijms-23-08046-s001.zip]

Archive with 1 entries (1 files):
- ijms-1814390-supplementary.pdf
